# Supplementary material for: Nicotine Exposure in the U.S. Population: Total Urinary Nicotine Biomarkers in NHANES 2015–2016
Source: Int J Environ Res Public Health. 2022 Mar 19;19(6):3660. doi: 10.3390/ijerph19063660 (PMC8955498; doi:10.3390/ijerph19063660)
Supplement: Supplementary file 1 [file ijerph-19-03660-s001.zip]

Archive with 1 entries (1 files):
- ijerph-1603508-supplementary.pdf
